# Supplementary material for: Real-World Outcomes of Crizotinib in ROS1-Rearranged Advanced Non-Small-Cell Lung Cancer
Source: Cancers (Basel). 2024 Jan 26;16(3):528. doi: 10.3390/cancers16030528 (PMC10854608; doi:10.3390/cancers16030528)
Supplement: Supplementary file 1 [file cancers-16-00528-s001.zip]

Archive with 1 entries (1 files):
- cancers-2828459-supplementary.pdf
